# Supplementary material for: A new spider species of the Pholcusyichengicus species group (Araneae, Pholcidae) from Hebei Province, northern China
Source: Biodivers Data J. 2024 Dec 5;12:e141640. doi: 10.3897/BDJ.12.e141640 (PMC11638709; doi:10.3897/BDJ.12.e141640)
Supplement: XML Treatment for Pholcus changli [file BDJ.12.e141640-treatment1.xml]

<!DOCTYPE tp:taxon-treatment
  PUBLIC "-//TaxonX//DTD Taxonomic Treatment Publishing DTD v0 20100105//EN" "tax-treatment-NSO.dtd">
<tp:taxon-treatment xmlns:tp="http://www.plazi.org/taxpub"><tp:treatment-meta><mixed-citation publication-type="journal"><person-group><name><surname>Li</surname><given-names>Jinglin</given-names></name><name><surname>Zhang</surname><given-names>Xiaoqing</given-names></name><name><surname>Yao</surname><given-names>Zhiyuan</given-names></name></person-group><article-title>A new spider species of the <italic><tp:taxon-name><tp:taxon-name-part taxon-name-part-type="genus" reg="Pholcus">Pholcus</tp:taxon-name-part><tp:taxon-name-part taxon-name-part-type="species" reg="yichengicus">yichengicus</tp:taxon-name-part></tp:taxon-name></italic> species group (<tp:taxon-name><tp:taxon-name-part taxon-name-part-type="order">Araneae</tp:taxon-name-part></tp:taxon-name>, <tp:taxon-name><tp:taxon-name-part taxon-name-part-type="family">Pholcidae</tp:taxon-name-part></tp:taxon-name>) from Hebei Province, northern China</article-title><source>Biodivers Data J</source><day>05</day><month>12</month><year>2024</year><volume>12</volume><pub-id pub-id-type="doi">10.3897/BDJ.12.e141640</pub-id></mixed-citation></tp:treatment-meta><tp:nomenclature><tp:taxon-name>
            <object-id xmlns:xlink="http://www.w3.org/1999/xlink" content-type="arpha" xlink:type="simple">7F8B9282-62E4-5567-B09D-C975772FCF50</object-id>
            <tp:taxon-name-part taxon-name-part-type="genus">Pholcus</tp:taxon-name-part>
            <tp:taxon-name-part taxon-name-part-type="species">changli</tp:taxon-name-part>
            <object-id xmlns:xlink="http://www.w3.org/1999/xlink" content-type="zoobank" xlink:type="simple" object-id-type="ZooBank">04FC002B-A96A-4019-8832-AA07C73D0ED3</object-id>
          </tp:taxon-name><tp:taxon-authority>Yao</tp:taxon-authority><tp:taxon-status xmlns:xlink="http://www.w3.org/1999/xlink" xlink:type="simple">sp. nov.</tp:taxon-status></tp:nomenclature><tp:treatment-sec sec-type="materials"><title>Materials</title><list list-type="alpha-lower" list-content="occurrences"><list-item><p><bold>Type status:</bold> <named-content xmlns:xlink="http://www.w3.org/1999/xlink" content-type="dwc:typeStatus" xlink:type="simple">Holotype</named-content>. <bold>Occurrence:</bold> recordedBy: <named-content xmlns:xlink="http://www.w3.org/1999/xlink" content-type="dwc:recordedBy" xlink:type="simple">Zhiyuan Yao, Jinglin Li and Meichen Yan</named-content>; individualCount: <named-content xmlns:xlink="http://www.w3.org/1999/xlink" content-type="dwc:individualCount" xlink:type="simple">1</named-content>; sex: <named-content xmlns:xlink="http://www.w3.org/1999/xlink" content-type="dwc:sex" xlink:type="simple">male</named-content>; lifeStage: <named-content xmlns:xlink="http://www.w3.org/1999/xlink" content-type="dwc:lifeStage" xlink:type="simple">adult</named-content>; occurrenceID: <named-content xmlns:xlink="http://www.w3.org/1999/xlink" content-type="dwc:occurrenceID" xlink:type="simple">D9CE08FE-6B45-5A66-B374-0D7C19672401</named-content>; <bold>Taxon:</bold> order: <named-content xmlns:xlink="http://www.w3.org/1999/xlink" content-type="dwc:order" xlink:type="simple"><tp:taxon-name><tp:taxon-name-part taxon-name-part-type="order">Araneae</tp:taxon-name-part></tp:taxon-name></named-content>; family: <named-content xmlns:xlink="http://www.w3.org/1999/xlink" content-type="dwc:family" xlink:type="simple"><tp:taxon-name><tp:taxon-name-part taxon-name-part-type="family">Pholcidae</tp:taxon-name-part></tp:taxon-name></named-content>; genus: <named-content xmlns:xlink="http://www.w3.org/1999/xlink" content-type="dwc:genus" xlink:type="simple"><tp:taxon-name><tp:taxon-name-part taxon-name-part-type="genus">Pholcus</tp:taxon-name-part></tp:taxon-name></named-content>; <bold>Location:</bold> country: <named-content xmlns:xlink="http://www.w3.org/1999/xlink" content-type="dwc:country" xlink:type="simple">China</named-content>; stateProvince: <named-content xmlns:xlink="http://www.w3.org/1999/xlink" content-type="dwc:stateProvince" xlink:type="simple">Hebei</named-content>; municipality: <named-content xmlns:xlink="http://www.w3.org/1999/xlink" content-type="dwc:municipality" xlink:type="simple">Qinhuangdao</named-content>; locality: <named-content xmlns:xlink="http://www.w3.org/1999/xlink" content-type="dwc:locality" xlink:type="simple">Changli County</named-content>; verbatimLocality: <named-content xmlns:xlink="http://www.w3.org/1999/xlink" content-type="dwc:verbatimLocality" xlink:type="simple">Jieshishan Scenic Spot</named-content>; verbatimElevation: <named-content xmlns:xlink="http://www.w3.org/1999/xlink" content-type="dwc:verbatimElevation" xlink:type="simple">117 m a.s.l.</named-content>; verbatimLatitude: <named-content xmlns:xlink="http://www.w3.org/1999/xlink" content-type="dwc:verbatimLatitude" xlink:type="simple">39°44.72'N</named-content>; verbatimLongitude: <named-content xmlns:xlink="http://www.w3.org/1999/xlink" content-type="dwc:verbatimLongitude" xlink:type="simple">119°8.61'E</named-content>; <bold>Event:</bold> samplingProtocol: <named-content xmlns:xlink="http://www.w3.org/1999/xlink" content-type="dwc:samplingProtocol" xlink:type="simple">by hand</named-content>; year: <named-content xmlns:xlink="http://www.w3.org/1999/xlink" content-type="dwc:year" xlink:type="simple">2024</named-content>; month: <named-content xmlns:xlink="http://www.w3.org/1999/xlink" content-type="dwc:month" xlink:type="simple">7</named-content>; day: <named-content xmlns:xlink="http://www.w3.org/1999/xlink" content-type="dwc:day" xlink:type="simple">20</named-content>; <bold>Record Level:</bold> institutionCode: <named-content xmlns:xlink="http://www.w3.org/1999/xlink" content-type="dwc:institutionCode" xlink:type="simple">SYNU-Ar00443</named-content></p></list-item><list-item><p><bold>Type status:</bold> <named-content xmlns:xlink="http://www.w3.org/1999/xlink" content-type="dwc:typeStatus" xlink:type="simple">Paratype</named-content>. <bold>Occurrence:</bold> recordedBy: <named-content xmlns:xlink="http://www.w3.org/1999/xlink" content-type="dwc:recordedBy" xlink:type="simple">Zhiyuan Yao, Jinglin Li and Meichen Yan</named-content>; individualCount: <named-content xmlns:xlink="http://www.w3.org/1999/xlink" content-type="dwc:individualCount" xlink:type="simple">1</named-content>; sex: <named-content xmlns:xlink="http://www.w3.org/1999/xlink" content-type="dwc:sex" xlink:type="simple">female</named-content>; lifeStage: <named-content xmlns:xlink="http://www.w3.org/1999/xlink" content-type="dwc:lifeStage" xlink:type="simple">adult</named-content>; occurrenceID: <named-content xmlns:xlink="http://www.w3.org/1999/xlink" content-type="dwc:occurrenceID" xlink:type="simple">B3E810DE-1AC9-5713-9992-6BDF9C89511D</named-content>; <bold>Taxon:</bold> order: <named-content xmlns:xlink="http://www.w3.org/1999/xlink" content-type="dwc:order" xlink:type="simple"><tp:taxon-name><tp:taxon-name-part taxon-name-part-type="order">Araneae</tp:taxon-name-part></tp:taxon-name></named-content>; family: <named-content xmlns:xlink="http://www.w3.org/1999/xlink" content-type="dwc:family" xlink:type="simple"><tp:taxon-name><tp:taxon-name-part taxon-name-part-type="family">Pholcidae</tp:taxon-name-part></tp:taxon-name></named-content>; genus: <named-content xmlns:xlink="http://www.w3.org/1999/xlink" content-type="dwc:genus" xlink:type="simple"><tp:taxon-name><tp:taxon-name-part taxon-name-part-type="genus">Pholcus</tp:taxon-name-part></tp:taxon-name></named-content>; <bold>Location:</bold> country: <named-content xmlns:xlink="http://www.w3.org/1999/xlink" content-type="dwc:country" xlink:type="simple">China</named-content>; stateProvince: <named-content xmlns:xlink="http://www.w3.org/1999/xlink" content-type="dwc:stateProvince" xlink:type="simple">Hebei</named-content>; municipality: <named-content xmlns:xlink="http://www.w3.org/1999/xlink" content-type="dwc:municipality" xlink:type="simple">Qinhuangdao</named-content>; locality: <named-content xmlns:xlink="http://www.w3.org/1999/xlink" content-type="dwc:locality" xlink:type="simple">Changli County</named-content>; verbatimLocality: <named-content xmlns:xlink="http://www.w3.org/1999/xlink" content-type="dwc:verbatimLocality" xlink:type="simple">Jieshishan Scenic Spot</named-content>; verbatimElevation: <named-content xmlns:xlink="http://www.w3.org/1999/xlink" content-type="dwc:verbatimElevation" xlink:type="simple">117 m a.s.l.</named-content>; verbatimLatitude: <named-content xmlns:xlink="http://www.w3.org/1999/xlink" content-type="dwc:verbatimLatitude" xlink:type="simple">39°44.72'N</named-content>; verbatimLongitude: <named-content xmlns:xlink="http://www.w3.org/1999/xlink" content-type="dwc:verbatimLongitude" xlink:type="simple">119°8.61'E</named-content>; <bold>Event:</bold> samplingProtocol: <named-content xmlns:xlink="http://www.w3.org/1999/xlink" content-type="dwc:samplingProtocol" xlink:type="simple">by hand</named-content>; year: <named-content xmlns:xlink="http://www.w3.org/1999/xlink" content-type="dwc:year" xlink:type="simple">2024</named-content>; month: <named-content xmlns:xlink="http://www.w3.org/1999/xlink" content-type="dwc:month" xlink:type="simple">7</named-content>; day: <named-content xmlns:xlink="http://www.w3.org/1999/xlink" content-type="dwc:day" xlink:type="simple">20</named-content>; <bold>Record Level:</bold> institutionCode: <named-content xmlns:xlink="http://www.w3.org/1999/xlink" content-type="dwc:institutionCode" xlink:type="simple">SYNU-Ar00444</named-content></p></list-item></list></tp:treatment-sec><tp:treatment-sec sec-type="Description"><title>Description</title><p><bold>Male</bold> (holotype): Total length 6.00 (6.28 with clypeus), carapace 1.70 long, 2.13 wide, opisthosoma 4.30 long, 1.72 wide. Leg I: 52.33 (12.82, 0.86, 13.14, 22.37, 3.14), leg II: 32.63 (9.20, 0.79, 8.08, 12.76, 1.80), leg III: 23.44 (6.79, 0.75, 5.51, 9.04, 1.35), leg IV: 31.66 (9.17, 0.75, 7.90, 12.18, 1.66); tibia I L/d: 69. Eye interdistances and diameters: PME–PME 0.30, PME 0.15, PME–ALE 0.05, AME–AME 0.05, AME 0.11. Sternum width/length: 1.27/1.09. Habitus as in Fig. <xref ref-type="fig" rid="F12227261">3</xref>E and F. Carapace yellowish, with brown radiating marks and marginal brown bands; ocular area yellowish, with median and lateral brown bands; clypeus yellowish, with brown marks; sternum brown. Legs yellowish, but dark brown on patellae and whitish on distal parts of femora and tibiae, with darker rings on subdistal parts of femora and proximal and subdistal parts of tibiae. Opisthosoma yellowish, with dorsal and lateral brown spots. Chelicerae with pair of proximo-lateral apophyses (pa in Fig. <xref ref-type="fig" rid="F12227261">3</xref>D), pair of distal apophyses (da in Fig. <xref ref-type="fig" rid="F12227261">3</xref>D) without teeth, pair of frontal apophyses (fa in Fig. <xref ref-type="fig" rid="F12227261">3</xref>D) and several small median cones (arrow in Fig. <xref ref-type="fig" rid="F12227261">3</xref>D). Palps as in Fig. <xref ref-type="fig" rid="F12227465">2</xref>A and B; trochanter with retrolaterally strongly bulged ventral apophysis; femur with retrolatero-proximal protrusion (arrow in Fig. <xref ref-type="fig" rid="F12227465">2</xref>B) and indistinct ventral protrusion; tibia with prolatero-ventral protrusion; procursus simple proximally, but complex distally, with prolatero-subdistal apophysis (arrow 1 in Fig. <xref ref-type="fig" rid="F12227465">2</xref>C) bearing proximally membranous part, curved dorso-distal apophysis (arrow 2 in Fig. <xref ref-type="fig" rid="F12227465">2</xref>C), ventro-subdistal membranous process (arrow 3 in Fig. <xref ref-type="fig" rid="F12227465">2</xref>C) and three dorsal spines (arrows in Fig. <xref ref-type="fig" rid="F12227465">2</xref>D); uncus with scales and latero-median protrusion (arrow in Fig. <xref ref-type="fig" rid="F12227261">3</xref>C); appendix hooked, with swollen subdistal branch (a in Fig. <xref ref-type="fig" rid="F12227261">3</xref>C); embolus slightly sclerotised, with transparent distal projections (e in Fig. <xref ref-type="fig" rid="F12227261">3</xref>C). Retrolateral trichobothrium on tibia I at 5% proximally; legs with short vertical setae on tibiae, metatarsi and tarsi; tarsus I with 33 distinct pseudosegments.</p><p><bold>Female</bold> (paratype, SYNU-Ar00444): Similar to male, habitus as in Fig. <xref ref-type="fig" rid="F12227261">3</xref>G and H. Total length 5.66 (5.85 with clypeus), carapace 1.66 long, 2.00 wide, opisthosoma 4.00 long, 1.60 wide; tibia I: 9.25; tibia I L/d: 46. Eye interdistances and diameters: PME–PME 0.26, PME 0.16, PME–ALE 0.05, AME–AME 0.06, AME 0.08. Sternum width/length: 1.16/0.80. Clypeus brown. Epigyne strongly sclerotised, anchor-shaped, with wedge-shaped knob (kn in Fig. <xref ref-type="fig" rid="F12227261">3</xref>A). Vulva with curved, dorsally sclerotised and ventrally membranous anterior arch (aa in Fig. <xref ref-type="fig" rid="F12227261">3</xref>B) and pair of nearly elliptic pore plates (3× longer than wide, pp in Fig. <xref ref-type="fig" rid="F12227261">3</xref>B).</p></tp:treatment-sec><tp:treatment-sec sec-type="Diagnosis"><title>Diagnosis</title><p>The species resembles <italic><tp:taxon-name><tp:taxon-name-part taxon-name-part-type="genus" reg="Pholcus">P.</tp:taxon-name-part><tp:taxon-name-part taxon-name-part-type="species" reg="bajia">bajia</tp:taxon-name-part></tp:taxon-name></italic> Lu, Yao &amp; He, 2022 (<xref ref-type="bibr" rid="B12227289">Lu et al. 2022a</xref>: 4, figs. 2A–D and 3A–H) by having similar male chelicerae (Fig. <xref ref-type="fig" rid="F12227261">3</xref>D), but can be distinguished by dorso-distal apophysis of procursus distally curved (arrow 2 in Fig. <xref ref-type="fig" rid="F12227465">2</xref>C vs. distally straight), by uncus latero-medially protruding (arrow in Fig. <xref ref-type="fig" rid="F12227261">3</xref>C vs. prolatero-medially protruding), by appendix with sclerotised subdistal branch (a in Fig. <xref ref-type="fig" rid="F12227261">3</xref>C vs. membranous subdistal branch), by epigynal knob approximately 4/5 length of epigynal plate (kn in Fig. <xref ref-type="fig" rid="F12227261">3</xref>A vs. 1/2) and by vulval pore plates 3× longer than wide (pp in Fig. <xref ref-type="fig" rid="F12227261">3</xref>B vs. 1.5×).</p></tp:treatment-sec><tp:treatment-sec sec-type="Etymology"><title>Etymology</title><p>The specific name refers to the type locality; noun in apposition.</p></tp:treatment-sec><tp:treatment-sec sec-type="Distribution"><title>Distribution</title><p>China (Hebei, type locality; Fig. <xref ref-type="fig" rid="F12227248">1</xref>).</p></tp:treatment-sec><tp:treatment-sec sec-type="Biology"><title>Biology</title><p>Underside of overhang on rocky cliffs in the mountain area (Fig. <xref ref-type="fig" rid="F12227248">1</xref>).</p></tp:treatment-sec><tp:treatment-sec><!--Section generated to contain objects referenced in tp:taxon-treatment.--><fig id="F12227261" position="float" orientation="portrait"><object-id xmlns:xlink="http://www.w3.org/1999/xlink" content-type="arpha" xlink:type="simple">4D75401B-92CE-5037-B4D9-F72F37C17BBF</object-id><object-id xmlns:xlink="http://www.w3.org/1999/xlink" content-type="doi" xlink:type="simple">10.3897/BDJ.12.e141640.figure3</object-id><label>Figure 3.</label><caption><p><italic><tp:taxon-name><tp:taxon-name-part taxon-name-part-type="genus" reg="Pholcus">Pholcus</tp:taxon-name-part><tp:taxon-name-part taxon-name-part-type="species" reg="changli">changli</tp:taxon-name-part></tp:taxon-name></italic> sp. nov., holotype male (<bold>C–F</bold>) and paratype female (<bold>A, B, G, H</bold>). <bold>A</bold> Epigyne, ventral view; <bold>B</bold> Vulva, dorsal view; <bold>C</bold> Bulbal apophyses, prolateral view, arrow points at latero-median protrusion; <bold>D</bold> Chelicerae, frontal view, arrow points at median cones; <bold>E–H</bold> Habitus (<bold>E, G</bold> Dorsal view; <bold>F</bold> Lateral view; <bold>H</bold> Ventral view). Abbreviations: a = appendix, aa = anterior arch, da = distal apophysis, e = embolus, fa = frontal apophysis, kn = knob, pa = proximo-lateral apophysis, pp = pore plate, u = uncus. Scale bars: 0.20 mm (<bold>A–D</bold>); 1.00 mm (<bold>E–H</bold>).</p></caption><graphic xmlns:xlink="http://www.w3.org/1999/xlink" xlink:href="bdj-12-e141640-g003.jpg" position="float" id="oo_1172134.jpg" orientation="portrait" xlink:type="simple"><uri content-type="original_file" xlink:type="simple">https://binary.pensoft.net/fig/1172134</uri></graphic></fig><fig id="F12227465" position="float" orientation="portrait"><object-id xmlns:xlink="http://www.w3.org/1999/xlink" content-type="arpha" xlink:type="simple">EE593D13-D54C-55EA-B5D7-6FDF388AC3C6</object-id><object-id xmlns:xlink="http://www.w3.org/1999/xlink" content-type="doi" xlink:type="simple">10.3897/BDJ.12.e141640.figure2</object-id><label>Figure 2.</label><caption><p><italic><tp:taxon-name><tp:taxon-name-part taxon-name-part-type="genus" reg="Pholcus">Pholcus</tp:taxon-name-part><tp:taxon-name-part taxon-name-part-type="species" reg="changli">changli</tp:taxon-name-part></tp:taxon-name></italic> sp. nov., holotype male. <bold>A, B</bold> Palp (<bold>A</bold> Prolateral view; <bold>B</bold> Retrolateral view, arrow points at retrolatero-proximal protrusion); <bold>C, D</bold> Distal part of procursus (<bold>C</bold> Prolateral view, arrow 1 points at prolatero-subdistal apophysis, arrow 2 points at dorso-distal apophysis, arrow 3 points at ventro-subdistal membranous process; <bold>D</bold> Dorsal view, arrows point at dorsal spines). Abbreviations: a = appendix, b = bulb, e = embolus, pr = procursus, u = uncus. Scale bars: 0.20 mm (<bold>A, B</bold>); 0.10 mm (<bold>C, D</bold>).</p></caption><graphic xmlns:xlink="http://www.w3.org/1999/xlink" xlink:href="bdj-12-e141640-g002.jpg" position="float" id="oo_1172280.jpg" orientation="portrait" xlink:type="simple"><uri content-type="original_file" xlink:type="simple">https://binary.pensoft.net/fig/1172280</uri></graphic></fig><fig id="F12227248" position="float" orientation="portrait"><object-id xmlns:xlink="http://www.w3.org/1999/xlink" content-type="arpha" xlink:type="simple">042DA680-8DAF-5611-9F3B-6B069FE1DCBF</object-id><object-id xmlns:xlink="http://www.w3.org/1999/xlink" content-type="doi" xlink:type="simple">10.3897/BDJ.12.e141640.figure1</object-id><label>Figure 1.</label><caption><p>Distribution record of <italic><tp:taxon-name><tp:taxon-name-part taxon-name-part-type="genus" reg="Pholcus">Pholcus</tp:taxon-name-part><tp:taxon-name-part taxon-name-part-type="species" reg="changli">changli</tp:taxon-name-part></tp:taxon-name></italic> sp. nov. in Hebei Province, China. Arrow in the insert points at habitat.</p></caption><graphic xmlns:xlink="http://www.w3.org/1999/xlink" xlink:href="bdj-12-e141640-g001.jpg" position="float" id="oo_1172123.jpg" orientation="portrait" xlink:type="simple"><uri content-type="original_file" xlink:type="simple">https://binary.pensoft.net/fig/1172123</uri></graphic></fig></tp:treatment-sec><ref-list><ref id="B12227289"><element-citation xmlns:xlink="http://www.w3.org/1999/xlink" publication-type="article" xlink:type="simple"><person-group person-group-type="author"><name name-style="western"><surname>Lu</surname><given-names>Y.</given-names></name><name name-style="western"><surname>Yao</surname><given-names>Z.</given-names></name><name name-style="western"><surname>He</surname><given-names>Q.</given-names></name></person-group><year>2022</year><article-title>A new species of <italic><tp:taxon-name><tp:taxon-name-part taxon-name-part-type="genus" reg="Pholcus">Pholcus</tp:taxon-name-part><tp:taxon-name-part taxon-name-part-type="species" reg="yichengicus">yichengicus</tp:taxon-name-part></tp:taxon-name></italic> species-group (<tp:taxon-name><tp:taxon-name-part taxon-name-part-type="order">Araneae</tp:taxon-name-part></tp:taxon-name>, <tp:taxon-name><tp:taxon-name-part taxon-name-part-type="family">Pholcidae</tp:taxon-name-part></tp:taxon-name>) from Hebei Province, China</article-title><source>Biodiversity Data Journal</source><volume>10</volume><fpage>e81800</fpage><pub-id pub-id-type="doi">10.3897/BDJ.10.e81800</pub-id></element-citation></ref></ref-list></tp:taxon-treatment>
